# Supplementary material for: Barriers to and Facilitators of Engaging With and Adhering to Guided Internet-Based Interventions for Depression Prevention and Reduction of Pain-Related Disability in Green Professions: Mixed Methods Study
Source: JMIR Ment Health. 2022 Nov 9;9(11):e39122. doi: 10.2196/39122 (PMC9685507; doi:10.2196/39122)
Supplement: Multimedia Appendix 5 [file mental_v9i11e39122_app5.xlsx]

## Sheet: Tabelle1
Multimedia appendix 5.
Table 1. Descriptive statistics and Fisher's exact test based on the agreement in the validation survey (N=30) to the identified barriers and facilitators for different participants subgroups.
		Subgroup analysis 1: Training completiona						Subgroup analysis 2: Study affiliationa
Characteristics		Completer (N=22)		Noncompleter (N=8)				PROD-A (N=16)		PACT-A (N=14)
		n	%	n	%	P valueb		n	%	n	%	P valueb
BARRIERS, agreement (n, %)
1.	Unhelpful content
	no	14	0.636364	6	0.75	.68		13	0.8125	7	0.5	.12
	yes	8	0.363636	2	0.25			3	0.1875	7	0.5
2.	Impersonal or static content
	no	14	0.636364	5	0.625	1.00		12	0.75	7	0.5	.26
	yes	8	0.363636	3	0.375			4	0.25	7	0.5
3.	Extensive questioning
	no	13	0.590909	3	0.375	.42		10	0.625	6	0.428571	.46
	yes	9	0.409091	5	0.625			6	0.375	8	0.571429
4.	Level of requirements being perceived as too high or low
	no	18	0.818182	6	0.75	.65		14	0.875	10	0.714286	.38
	yes	4	0.181818	2	0.25			2	0.125	4	0.285714
5.	Difficulty in identifying with exemplary personas
	no	17	0.772727	4	0.5	.20		13	0.8125	8	0.571429	.24
	yes	5	0.227273	4	0.5			3	0.1875	6	0.428571
6.	Missing key topics or unappealing focus
	no	14	0.636364	4	0.5	.68		11	0.6875	7	0.5	.46
	yes	8	0.363636	4	0.5			5	0.3125	7	0.5
7.	Insufficient overview of structure, goals and how it works
	no	18	0.818182	4	0.5	.16		13	0.8125	9	0.642857	.42
	yes	4	0.181818	4	0.5			3	0.1875	5	0.357143
8.	Insufficient personal e-Coach contact
	no	20	0.909091	4	0.5	.03		14	0.875	10	0.714286	.38
	yes	2	0.0909091	4	0.5			2	0.125	4	0.285714
9.	IBI modules being too long
	no	15	0.681818	3	0.375	.21		12	0.75	6	0.428571	.14
	yes	7	0.318182	5	0.625			4	0.25	8	0.571429
10.	Limited or complicated access to IBI content
	no	16	0.727273	3	0.375	.10		12	0.75	7	0.5	.26
	yes	6	0.272727	5	0.625			4	0.25	7	0.5
11.	Lack of flexibility regarding IBI use
	no	16	0.727273	6	0.75	1.00		14	0.875	8	0.571429	.10
	yes	6	0.272727	2	0.25			2	0.125	6	0.428571
12.	Incomprehensible wordings
	no	20	0.909091	8	1	1.00		16	1	12	0.857143	.21
	yes	2	0.0909091	0	0			0	0	2	0.142857
13.	Lack of concrete instructions for action
	no	19	0.863636	6	0.75	.59		15	0.9375	10	0.714286	.16
	yes	3	0.136364	2	0.25			1	0.0625	4	0.285714
14.	Wish for continuing possibility to participate in follow-up modules or IBIs
	no	14	0.636364	4	0.5	.68		8	0.5	10	0.714286	.28
	yes	8	0.363636	4	0.5			8	0.5	4	0.285714
15.	Too few reminder emails
	no	21	0.954545	6	0.75	.17		16	1	11	0.785714	.09
	yes	1	0.0454545	2	0.25			0	0	3	0.214286
16.	Lack of participation of family and friends
	no	18	0.818182	6	0.75	.65		12	0.75	12	0.857143	.66
	yes	4	0.181818	2	0.25			4	0.25	2	0.142857
17.	Lack of a platform for exchange with other participants
	no	11	0.5	5	0.625	.69		10	0.625	6	0.428571	.46
	yes	11	0.5	3	0.375			6	0.375	8	0.571429
18.	Compatibility of telephone hours of e-Coaches with farm work
	no	21	0.954545	6	0.75	.17		15	0.9375	12	0.857143	.59
	yes	1	0.0454545	2	0.25			1	0.0625	2	0.142857
19.	Insufficient video and audio messages
	no	18	0.818182	6	0.75	.65		13	0.8125	11	0.785714	1.00
	yes	4	0.181818	2	0.25			3	0.1875	3	0.214286
20.	No possibility to directly evaluate the module
	no	19	0.863636	6	0.75	.59		14	0.875	11	0.785714	.64
	yes	3	0.136364	2	0.25			2	0.125	3	0.214286
21.	Time-consuming work life
	no	15	0.681818	4	0.5	.42		11	0.6875	8	0.571429	.71
	yes	7	0.318182	4	0.5			5	0.3125	6	0.428571
22.	Career changes
	no	18	0.818182	5	0.625	.35		14	0.875	9	0.642857	.20
	yes	4	0.181818	3	0.375			2	0.125	5	0.357143
23.	Lack of staff leading to high workload
	no	18	0.818182	6	0.75	.65		14	0.875	10	0.714286	.38
	yes	4	0.181818	2	0.25			2	0.125	4	0.285714
24.	Unexpected events in at work
	no	15	0.681818	4	0.5	.42		11	0.6875	8	0.571429	.71
	yes	7	0.318182	4	0.5			5	0.3125	6	0.428571
25.	Lack of perceived IBI success
	no	15	0.681818	4	0.5	.42		13	0.8125	6	0.428571	.06
	yes	7	0.318182	4	0.5			3	0.1875	8	0.571429
26.	Time-consuming private life
	no	17	0.772727	7	0.875	1.00		14	0.875	10	0.714286	.38
	yes	5	0.227273	1	0.125			2	0.125	4	0.285714
27.	Lack of possibility of retreating to reflect on the IBI
	no	17	0.772727	6	0.75	1.00		14	0.875	9	0.642857	.20
	yes	5	0.227273	2	0.25			2	0.125	5	0.357143
28.	Lack of motivation
	no	18	0.818182	5	0.625	.35		12	0.75	11	0.785714	1.00
	yes	4	0.181818	3	0.375			4	0.25	3	0.214286
29.	Dependency on others
	no	19	0.863636	7	0.875	1.00		16	1	10	0.714286	.04
	yes	3	0.136364	1	0.125			0	0	4	0.285714
30.	IBI participation limits family time
	no	18	0.818182	8	1	.55		15	0.9375	11	0.785714	.32
	yes	4	0.181818	0	0			1	0.0625	3	0.214286
31.	Care or support for close sick relatives
	no	17	0.772727	6	0.75	1.00		14	0.875	9	0.642857	.20
	yes	5	0.227273	2	0.25			2	0.125	5	0.357143
32.	Lack of support from family and friends
	no	19	0.863636	8	1	.55		14	0.875	13	0.928571	1.00
	yes	3	0.136364	0	0			2	0.125	1	0.0714286
33.	(Self-made) Time or performance pressure
	no	18	0.818182	5	0.625	.35		12	0.75	11	0.785714	1.00
	yes	4	0.181818	3	0.375			4	0.25	3	0.214286
34.	Lack of computer skills or technical affinity
	no	19	0.863636	8	1	.55		16	1	11	0.785714	.09
	yes	3	0.136364	0	0			0	0	3	0.214286
35.	Unexpected events in private life
	no	18	0.818182	6	0.75	.65		15	0.9375	9	0.642857	.07
	yes	4	0.181818	2	0.25			1	0.0625	5	0.357143
36.	Limiting mental or cognitive factors
	no	17	0.772727	5	0.625	.64		13	0.8125	9	0.642857	.42
	yes	5	0.227273	3	0.375			3	0.1875	5	0.357143
37.	Limiting somatic factors
	no	16	0.727273	5	0.625	.67		13	0.8125	8	0.571429	.24
	yes	6	0.272727	3	0.375			3	0.1875	6	0.428571
38.	Unspecific technical-related problems
	no	20	0.909091	6	0.75	.28		15	0.9375	11	0.785714	.32
	yes	2	0.0909091	2	0.25			1	0.0625	3	0.214286
39.	Problems with log-in
	no	19	0.863636	7	0.875	1.00		16	1	10	0.714286	.04
	yes	3	0.136364	1	0.125			0	0	4	0.285714
40.	No automatic unlocking of the next module
	no	22	1	5	0.625	.01		16	1	11	0.785714	.09
	yes	0	0	3	0.375			0	0	3	0.214286
41.	Different email-addresses and log-in details
	no	17	0.772727	6	0.75	1.00		15	0.9375	8	0.571429	.03
	yes	5	0.227273	2	0.25			1	0.0625	6	0.428571
42.	Lack of applicability to other devices
	no	19	0.863636	7	0.875	1.00		15	0.9375	11	0.785714	.32
	yes	3	0.136364	1	0.125			1	0.0625	3	0.214286
FACILITATORS, agreement (n, %)
1.	Helfpul content
	no	6	0.272727	3	0.375	.67		3	0.1875	6	0.428571	.24
	yes	16	0.727273	5	0.625			13	0.8125	8	0.571429
2.	E-Coach support
	no	2	0.0909091	3	0.375	.10		0	0	5	0.357143	.01
	yes	20	0.909091	5	0.625			16	1	9	0.642857
3.	Engagement with one’s problems
	no	2	0.0909091	2	0.25	.28		2	0.125	2	0.142857	1.00
	yes	20	0.909091	6	0.75			14	0.875	12	0.857143
4.	Perceiving the IBI as a further health care approach
	no	3	0.136364	4	0.5	.06		2	0.125	5	0.357143	.20
	yes	19	0.863636	4	0.5			14	0.875	9	0.642857
5.	Distraction from everyday life
	no	10	0.454545	4	0.5	1.00		5	0.3125	9	0.642857	.14
	yes	12	0.545455	4	0.5			11	0.6875	5	0.357143
6.	Preview of the next module
	no	5	0.227273	2	0.25	1.00		2	0.125	5	0.357143	.20
	yes	17	0.772727	6	0.75			14	0.875	9	0.642857
7.	Comprehensible wordings
	no	1	0.0454545	1	0.125	.47		0	0	2	0.142857	.21
	yes	21	0.954545	7	0.875			16	1	12	0.857143
8.	Appealing IBI structure and composition
	no	2	0.0909091	1	0.125	1.00		2	0.125	1	0.0714286	1.00
	yes	20	0.909091	7	0.875			14	0.875	13	0.928571
9.	Appealing design and presentation
	no	3	0.136364	1	0.125	1.00		2	0.125	2	0.142857	1.00
	yes	19	0.863636	7	0.875			14	0.875	12	0.857143
10.	Optimal organization
	no	1	0.0454545	0	0	1.00		0	0	1	0.0714286	.47
	yes	21	0.954545	8	1			16	1	13	0.928571
11.	Free of charge treatment offer
	no	0	0	1	0.125	.27		0	0	1	0.0714286	.47
	yes	22	1	7	0.875			16	1	13	0.928571
12.	Reminder emails
	no	3	0.136364	1	0.125	1.00		1	0.0625	3	0.214286	.32
	yes	19	0.863636	7	0.875			15	0.9375	11	0.785714
13.	Possibility to work independently on the IBI modules
	no	0	0	1	0.125	.27		0	0	1	0.0714286	.47
	yes	22	1	7	0.875			16	1	13	0.928571
14.	Option to select IBI by own preference
	no	4	0.181818	3	0.375	.35		2	0.125	5	0.357143	.20
	yes	18	0.818182	5	0.625			14	0.875	9	0.642857
15.	Flexible options in terms of IBI content
	no	5	0.227273	3	0.375	.64		3	0.1875	5	0.357143	.42
	yes	17	0.772727	5	0.625			13	0.8125	9	0.642857
16.	Flexible IBI use from home
	no	0	0	1	0.125	.27		0	0	1	0.0714286	.47
	yes	22	1	7	0.875			16	1	13	0.928571
17.	Independency regarding time
	no	0	0	1	0.125	.27		0	0	1	0.0714286	.47
	yes	22	1	7	0.875			16	1	13	0.928571
18.	Flexible time management at work
	no	3	0.136364	1	0.125	1.00		1	0.0625	3	0.214286	.32
	yes	19	0.863636	7	0.875			15	0.9375	11	0.785714
19.	Perceived IBI success
	no	2	0.0909091	4	0.5	.03		0	0	6	0.428571	.005
	yes	20	0.909091	4	0.5			16	1	8	0.571429
20.	Flexible time management in private life
	no	5	0.227273	2	0.25	1.00		2	0.125	5	0.357143	.20
	yes	17	0.772727	6	0.75			14	0.875	9	0.642857
21.	Possibility of retreating to reflect on the IBI
	no	6	0.272727	3	0.375	.67		4	0.25	5	0.357143	.69
	yes	16	0.727273	5	0.625			12	0.75	9	0.642857
22.	Presence of motivation, curiosity, interest, and perseverance
	no	1	0.0454545	4	0.5	.01		2	0.125	3	0.214286	.64
	yes	21	0.954545	4	0.5			14	0.875	11	0.785714
23.	Support from family and friends
	no	9	0.409091	5	0.625	.42		6	0.375	8	0.571429	.46
	yes	13	0.590909	3	0.375			10	0.625	6	0.428571
24.	Scheduling of fixed time slots for the IBI
	no	5	0.227273	5	0.625	.08		5	0.3125	5	0.357143	1.00
	yes	17	0.772727	3	0.375			11	0.6875	9	0.642857
25.	Good level of computer skills
	no	7	0.318182	2	0.25	1.00		3	0.1875	6	0.428571	.24
	yes	15	0.681818	6	0.75			13	0.8125	8	0.571429
26.	Persisting level of psychological strain
	no	6	0.272727	6	0.75	.03		6	0.375	6	0.428571	1.00
	yes	16	0.727273	2	0.25			10	0.625	8	0.571429
	aThe interviewees were divided into subgroups by the following characteristics: “training completion: completer (n=22) vs. noncompleter (n=8)” (cut of by total number of training lessons completed for the respective IBI); “study affiliation: PROD-A (n=16) vs. PACT-A (n=14)” (depending on the RCT study interviewees participated in)
	bP value is based on Fisher's exact test
